# Supplementary material for: An updated PREDICT breast cancer prognostication and treatment benefit prediction model with independent validation
Source: Breast Cancer Res. 2017 May 22;19:58. doi: 10.1186/s13058-017-0852-3 (PMC5440946; doi:10.1186/s13058-017-0852-3)
Supplement: Additional file 1: — The observed and predicted (PREDICT v1 and v2) events by individual data set and ER status for age at diagnosis (Table S1), tumour size (Table S2), nodes positive (Table S3) and tumour grade (Table S4). (XLSX 35 kb) [file 13058_2017_852_MOESM1_ESM.xlsx]

## Sheet: ST1
Table S1: Observed and predicted breast cancer specific mortality by data set and age at diagnosis
	Number cases	Number of deaths			PREDICT v1		PREDICT v2
		PREDICT v1	PREDICT v2	Observed	Predicted - observed (%)	P-value	Predicted - observed (%)	P-value
ECRIC
ER negative
20-	11	3.55435	3.70391	4	-11.1413	0.813136	-7.40215	0.877731
30-	105	32.5228	34.5125	40	-18.6929	0.189816	-13.7186	0.350265
40-	210	60.8211	66.1398	60	1.36843	0.916153	10.2329	0.450278
50-	304	88.6631	94.7339	88	0.753557	0.943855	7.65222	0.489026
60-	200	62.8075	64.5816	63	-0.305492	0.980625	2.51049	0.843977
70-	190	77.8842	67.3907	78	-0.148474	0.98953	-13.6017	0.196228
Total	1020	326.253	331.062	333	-2.0261	0.708753	-0.581849	0.915195
ER positive
20-	12	1.49764	3.29792	5	-70.0471	0.00421099	-34.0416	0.348626
30-	209	38.8612	43.1052	43	-9.62502	0.506745	0.244744	0.987211
40-	765	108.868	112.286	107	1.74589	0.857906	4.93981	0.617916
50-	1556	171.63	162.753	157	9.3186	0.264104	3.66414	0.652041
60-	1214	157.23	142.546	139	13.1149	0.145995	2.55079	0.766489
70-	962	198.585	162.369	148	34.1788	0.000331191	9.70858	0.259477
Total	4718	676.671	626.356	599	12.9669	0.00282762	4.56691	0.274374
BCOS
ER negative
20-	10	4.32545	3.48906	3	44.1816	0.523926	16.3021	0.793457
30-	77	31.5382	26.9314	30	5.1274	0.784158	-10.2286	0.554321
40-	176	70.3782	62.1697	61	15.3742	0.263611	1.9175	0.88207
Total	263	106.242	92.5902	94	13.0233	0.234958	-1.49982	0.883514
ER positive
20-	12	3.29895	4.90892	2	64.9477	0.474508	145.446	0.189209
30-	139	37.561	36.163	42	-10.569	0.468887	-13.8976	0.331729
40-	562	128.209	110.778	89	44.0549	0.000534622	24.4701	0.0385294
Total	713	169.069	151.85	133	27.1194	0.00553784	14.1732	0.126087
NTBCS
ER negative
20-	5	1.81623	1.51936	2	-9.18855	0.891536	-24.032	0.696586
30-	70	21.4936	20.3019	21	2.35038	0.915214	-3.32424	0.876874
40-	157	42.5738	42.3051	42	1.36619	0.929924	0.7265	0.962583
50-	165	48.6628	46.3018	45	8.13956	0.599537	2.8928	0.848285
60-	117	35.8563	33.7987	28	28.0583	0.189518	20.7098	0.318554
70-	11	3.02068	2.80428	1	202.068	0.244975	180.428	0.281284
Total	525	153.423	147.031	139	10.3765	0.244241	5.77783	0.507759
ER positive
20-	8	1.96416	3.32085	3	-34.5278	0.459848	10.6951	0.86024
30-	67	11.789	12.4516	12	-1.75842	0.950996	3.76317	0.898169
40-	305	44.8752	41.4221	43	4.36091	0.779535	-3.6696	0.806323
50-	467	56.6141	51.1298	49	15.5389	0.311567	4.34659	0.765812
60-	517	72.9498	66.8917	72	1.31915	0.911456	-7.09492	0.532241
70-	55	9.88648	8.82428	7	41.2355	0.358613	26.0612	0.539136
Total	1419	198.079	184.04	186	6.49391	0.390769	-1.05361	0.88514
POSH
ER negative
20-	77	20.9794	20.5428	19	10.4179	0.665631	8.12005	0.733559
30-	708	193.797	199.607	175	10.741	0.176942	14.061	0.0815651
40-	81	18.5176	19.8873	19	-2.53889	0.910744	4.67005	0.842286
Total	866	233.294	240.037	213	9.52756	0.183964	12.6934	0.0809689
ER positive
20-	120	19.0858	39.4845	29	-34.1868	0.0232473	36.1536	0.0952089
30-	1427	226.619	267.887	250	-9.35224	0.120393	7.15476	0.274461
40-	196	30.8076	33.8316	35	-11.9784	0.450051	-3.33843	0.840788
Total	1743	276.513	341.203	314	-11.9386	0.0241728	8.66338	0.140836

## Sheet: ST2
Table S2: Observed and predicted breast cancer specific mortality by data set and tumour size (mm)
	Number cases	Number of deaths			PREDICT v1		PREDICT v2
		PREDICT v1	PREDICT v2	Observed	Predicted - observed (%)	P-value	Predicted - observed (%)	P-value
ECRIC
ER negative
0-	57	6.90722	8.7941	9	-23.2531	0.425863	-2.28774	0.944646
10-	324	65.6427	77.6412	73	-10.0785	0.363835	6.35775	0.598387
20-	337	102.349	105.514	108	-5.23241	0.57645	-2.30222	0.808736
30-	218	95.3488	86.6418	90	5.94311	0.583849	-3.73133	0.718264
50-	84	56.0053	52.4717	53	5.67045	0.687989	-0.996717	0.941865
Total	1020	326.253	331.062	333	-2.02611	0.708751	-0.581861	0.915194
ER positive
0-	528	18.9545	15.6747	11	72.3135	0.0676885	42.4974	0.237705
10-	1976	145.684	148.957	129	12.933	0.166897	15.4702	0.10202
20-	1329	221.398	205.875	217	2.02659	0.76757	-5.1265	0.438154
30-	665	194.791	168.082	161	20.988	0.0154735	4.39882	0.584886
50-	220	95.8451	87.767	81	18.3272	0.129433	8.35433	0.470096
Total	4718	676.672	626.356	599	12.9669	0.0028276	4.56691	0.274373
BCOS
ER negative
0-	8	0.798869	0.826299	1	-20.1131	0.821955	-17.3701	0.848456
10-	77	18.7301	18.2612	21	-10.8092	0.599931	-13.0419	0.521582
20-	67	23.355	20.0835	24	-2.68742	0.893828	-16.3187	0.382154
30-	79	40.3446	33.3607	35	15.2702	0.400104	-4.68363	0.776553
50-	32	23.0134	20.0584	13	77.026	0.0368586	54.2957	0.115023
Total	263	106.242	92.5902	94	13.0233	0.234958	-1.49982	0.883514
ER positive
0-	42	3.09955	2.31773	4	-22.5112	0.609031	-42.0567	0.269158
10-	229	25.7112	23.6778	26	-1.11069	0.954584	-8.93146	0.6332
20-	183	43.6442	38.3279	33	32.2551	0.107136	16.1453	0.389458
30-	183	57.0005	51.6119	42	35.7156	0.0469378	22.8855	0.180918
50-	76	39.6134	35.9149	28	41.4764	0.0650118	28.2674	0.186598
Total	713	169.069	151.85	133	27.1195	0.00553778	14.1731	0.126088
NTBCS
ER negative
0-	29	3.79174	4.42432	4	-5.20647	0.914828	10.6081	0.840126
10-	201	43.3187	46.548	45	-3.73613	0.79838	3.43998	0.820508
20-	204	63.8573	60.0053	54	18.2543	0.217374	11.121	0.438191
30-	86	40.087	34.133	34	17.9031	0.33635	0.391235	0.981835
50-	5	2.36855	1.9205	2	18.4273	0.810742	-3.97505	0.954252
Total	525	153.423	147.031	139	10.3766	0.24424	5.77782	0.50776
ER positive
0-	183	10.228	8.59729	4	155.7	0.0514876	114.932	0.116902
10-	672	62.9412	62.3252	67	-6.05797	0.608928	-6.9773	0.553752
20-	419	81.041	74.7507	80	1.3013	0.907936	-6.56158	0.543757
30-	132	38.5462	33.5571	32	20.4569	0.291706	4.866	0.788083
50-	13	5.32223	4.80992	3	77.4077	0.314125	60.3307	0.409224
Total	1419	198.079	184.04	186	6.4939	0.39077	-1.05361	0.88514
POSH
ER negative
0-	59	6.51189	8.00479	7	-6.97307	0.848306	14.3541	0.722485
10-	281	46.8488	54.1347	44	6.47459	0.677254	23.0335	0.168375
20-	253	62.6517	64.2545	62	1.05116	0.934379	3.63637	0.778511
30-	189	69.7636	63.8716	61	14.3666	0.294075	4.70749	0.719365
50-	84	47.5177	49.7713	39	21.8403	0.216589	27.6188	0.126813
Total	866	233.294	240.037	213	9.52758	0.183963	12.6934	0.0809687
ER positive
0-	127	6.89913	6.62686	19	-63.6888	4.08492e-06	-65.1218	1.53623e-06
10-	527	42.0868	56.1564	58	-27.4366	0.0141697	-3.1786	0.805669
20-	509	63.9411	82.4339	79	-19.0619	0.0596687	4.34671	0.705273
30-	380	85.2006	104.365	91	-6.37299	0.529811	14.6869	0.190785
50-	200	78.3853	91.6207	67	16.993	0.198458	36.7473	0.0101057
Total	1743	276.513	341.203	314	-11.9386	0.024173	8.66336	0.140836

## Sheet: ST3
Table S3: Observed and predicted breast cancer specific mortality by data set and nodes positive
	Number cases	Number of deaths			PREDICT v1		PREDICT v2
		PREDICT v1	PREDICT v2	Observed	Predicted - observed (%)	P-value	Predicted - observed (%)	P-value
ECRIC
ER negative
0-	536	103.728	101.64	107	-3.05776	0.748024	-5.00963	0.594942
1-	150	41.7097	48.5245	49	-14.8781	0.258975	-0.970388	0.945579
2-	168	71.1295	76.8259	68	4.60222	0.710588	12.9793	0.313962
5-	92	53.6803	53.5266	57	-5.824	0.650481	-6.09365	0.634963
10-	74	56.0053	50.5458	52	7.70242	0.592511	-2.7966	0.837927
Total	1020	326.253	331.062	333	-2.02611	0.708751	-0.581835	0.915197
ER positive
0-	2832	182.679	188.392	180	1.48839	0.842874	4.66239	0.540912
1-	703	87.122	86.7221	69	26.2638	0.0521947	25.6842	0.0570342
2-	713	169.346	146.924	136	24.5193	0.0103929	8.03272	0.367445
5-	304	129.793	113.912	122	6.38811	0.493925	-6.62918	0.448592
10-	166	107.731	90.4045	92	17.0985	0.129628	-1.73423	0.866738
Total	4718	676.672	626.356	599	12.9669	0.0028276	4.56691	0.274373
NKI
ER negative
0-	133	34.7951	27.5634	35	-0.585486	0.972287	-21.2473	0.15664
1-	19	7.03935	6.84864	4	75.9836	0.251981	71.216	0.276367
2-	72	35.2483	32.7614	30	17.4942	0.376703	9.20467	0.62949
5-	22	14.1093	12.5893	13	8.53331	0.767742	-3.15931	0.907848
10-	17	15.0499	12.8274	12	25.4157	0.431768	6.895	0.817301
Total	263	106.242	92.5902	94	13.0233	0.234958	-1.49981	0.883515
ER positive
0-	350	40.7895	40.0314	40	1.97377	0.901617	0.078575	0.996036
1-	112	24.1343	22.5135	13	85.6483	0.0234242	73.1808	0.0449607
2-	180	58.1268	49.5224	48	21.0976	0.184089	3.17158	0.828731
5-	50	31.3328	26.8883	21	49.204	0.0648997	28.0393	0.256146
10-	21	14.6854	12.8947	11	33.5036	0.336198	17.2245	0.597752
Total	713	169.069	151.85	133	27.1195	0.00553779	14.1731	0.126088
NTBCS
ER negative
0-	333	72.7504	65.4214	64	13.6725	0.304932	2.22095	0.860502
1-	83	24.7177	26.7904	23	7.46835	0.729718	16.4802	0.463975
2-	77	34.5834	35.449	29	19.2531	0.342399	22.2378	0.278743
5-	22	13.5374	12.779	16	-15.3914	0.503293	-20.1312	0.367571
10-	10	7.83447	6.59136	7	11.921	0.765605	-5.83777	0.873536
Total	525	153.423	147.031	139	10.3765	0.244241	5.77782	0.50776
ER positive
0-	969	83.1181	83.7831	80	3.89765	0.73234	4.72881	0.679388
1-	233	38.4265	36.3555	36	6.74042	0.695466	0.987417	0.952988
2-	174	52.1669	43.3117	46	13.4064	0.393199	-5.84407	0.682922
5-	37	19.2052	16.0816	21	-8.54686	0.682129	-23.4211	0.220015
10-	6	5.16191	4.50847	3	72.0637	0.341324	50.2822	0.477438
Total	1419	198.079	184.04	186	6.49391	0.390769	-1.05362	0.88514
POSH
ER negative
0-	471	72.6235	72.2728	68	6.79924	0.587448	6.28347	0.615247
1-	130	32.6582	36.3679	33	-1.03567	0.952311	10.2058	0.57652
2-	151	57.9991	63.8772	58	-0.0015	0.999909	10.1332	0.46212
5-	57	31.2354	31.8731	26	20.1361	0.348886	22.5889	0.298204
10-	57	38.7775	35.6459	28	38.4912	0.0835	27.3068	0.200324
Total	866	233.294	240.037	213	9.52758	0.183963	12.6934	0.0809687
ER positive
0-	766	45.1191	66.8017	68	-33.6485	0.000658286	-1.76222	0.883437
1-	330	35.2872	50.1884	51	-30.8094	0.0081663	-1.59129	0.908797
2-	380	77.4785	94.7017	87	-10.9443	0.279375	8.85252	0.428699
5-	158	59.0252	66.5667	52	13.51	0.360503	28.0129	0.0741985
10-	109	59.6029	62.9444	56	6.43377	0.640728	12.4008	0.381409
Total	1743	276.513	341.203	314	-11.9386	0.024173	8.66336	0.140836

## Sheet: ST4
Table S4: Observed and predicted breast cancer specific mortality by data set and tumour grade
	Number cases	Number of deaths			PREDICT v1		PREDICT v2
		PREDICT v1	PREDICT v2	Observed	Predicted - observed (%)	P-value	Predicted - observed (%)	P-value
ECRIC
ER negative
1	27	3.99431	4.92284	2.88839	38.2885	0.580021	70.4355	0.359176
2	240	62.7669	69.4215	75.8262	-17.2226	0.0992783	-8.44654	0.442077
3	753	259.492	256.718	235.757	10.0674	0.140644	8.89088	0.190798
Total	1020	326.253	331.062	314.472	3.74637	0.514239	5.27572	0.361864
ER positive
1	963	34.1788	36.2424	30	13.9294	0.474743	20.8079	0.299777
2	2696	319.165	305.107	296	7.82595	0.194753	3.07669	0.602106
3	1059	323.328	285.006	273	18.4351	0.00512772	4.39791	0.47697
Total	4718	676.672	626.356	599	12.9669	0.00282761	4.56689	0.274375
BCOS
ER negative
1	13	2.05218	2.38697	1	105.218	0.462654	138.697	0.369331
2	39	11.3658	11.0452	14	-18.816	0.434586	-21.106	0.373952
3	211	92.824	79.158	79	17.4987	0.151333	0.200038	0.985829
Total	263	106.242	92.5902	94	13.0233	0.234958	-1.49983	0.883514
ER positive
1	165	11.2103	10.9527	10	12.1034	0.717732	9.5271	0.773444
2	306	58.5548	53.4471	46	27.293	0.100861	16.1894	0.308368
3	242	99.3037	87.4505	77	28.9659	0.0252094	13.572	0.263774
Total	713	169.069	151.85	133	27.1194	0.0055378	14.1731	0.126088
NTBCS
ER negative
1	26	3.51044	4.16309	5	-29.7911	0.426604	-16.7383	0.681675
2	62	13.178	14.3923	11	19.8002	0.54852	30.8391	0.371221
3	437	136.735	128.476	123	11.1666	0.240159	4.45187	0.629025
Total	525	153.423	147.031	139	10.3765	0.244242	5.77783	0.507759
ER positive
1	345	13.7338	14.6873	12	14.4483	0.639894	22.3938	0.483182
2	622	68.7945	66.0234	53	29.8009	0.0568747	24.5724	0.108982
3	452	115.55	103.33	121	-4.5038	0.612179	-14.6036	0.0821514
Total	1419	198.079	184.04	186	6.49392	0.390768	-1.05364	0.885137
POSH
ER negative
1	5	0.618248	0.748086	1	-38.1752	0.627313	-25.1914	0.770854
2	82	17.1318	20.1386	14	22.3696	0.449269	43.8469	0.171345
3	779	215.544	219.15	198	8.86051	0.2321	10.682	0.153086
Total	866	233.294	240.037	213	9.5276	0.183962	12.6934	0.0809687
ER positive
1	148	4.42068	5.74716	5	-11.5865	0.782905	14.9432	0.755295
2	802	84.7776	111.324	120	-29.352	0.000130549	-7.23017	0.410901
3	793	187.315	224.132	189	-0.891746	0.901992	18.5884	0.0189423
Total	1743	276.513	341.203	314	-11.9386	0.0241729	8.66336	0.140836
